# Supplementary material for: Rac1/Wave2/Arp3 Pathway Mediates Rat Blood-Brain Barrier Dysfunction under Simulated Microgravity Based on Proteomics Strategy
Source: Int J Mol Sci. 2021 May 13;22(10):5165. doi: 10.3390/ijms22105165 (PMC8153163; doi:10.3390/ijms22105165)
Supplement: Supplementary file 1 [file ijms-22-05165-s001.zip]

Archive with 2 entries (2 files):
- Supplemental FIGURE.pdf
- Supplemental Table.pdf
